# Supplementary material for: US and UK Consumer Adoption of Cultivated Meat: A Segmentation Study
Source: Foods. 2021 May 11;10(5):1050. doi: 10.3390/foods10051050 (PMC8150824; doi:10.3390/foods10051050)
Supplement: Supplementary file 1 [file foods-10-01050-s001.zip]

Archive with 1 entries (1 files):
- foods-1189104-supplementary.pdf
